# Supplementary material for: SiO2 Fibers of Two Lengths and Their Effect on Cellular Responses of Macrophage-like Cells
Source: Molecules. 2022 Jul 12;27(14):4456. doi: 10.3390/molecules27144456 (PMC9320682; doi:10.3390/molecules27144456)
Supplement: Supplementary file 1 [file molecules-27-04456-s001.zip]

Archive with 1 entries (1 files):
- molecules-1776486-supplementary.pdf
